# Supplementary material for: The Colorectal cancer disease-specific transcriptome may facilitate the discovery of more biologically and clinically relevant information
Source: BMC Cancer. 2010 Dec 20;10:687. doi: 10.1186/1471-2407-10-687 (PMC3018462; doi:10.1186/1471-2407-10-687)
Supplement: Additional file 2 — Quantitative RT-PCR primer sequences for Colorectal DSA microarray validation. [file 1471-2407-10-687-S2.XLS]

## Sheet: Sheet1
5-FU Primer Sequences			SN38 Primer Sequences
ABCC3	NM_003786		ARHGAP11A	NM_014783
Forward	GGCGTCTATGCTGCTTTAGG		Forward	TTTCTTGTCGATGCTTGCAC
Reverse	CCTTGGAGAAGCAGTTCAGG		Reverse	GGTCAGCCAGAAGACAGGAG
FGF1	AY601819		DHFR	NM_000791
Forward	TTCGCTCAATGCACAAAAAG		Forward	GGTCCACCTGGTCGGCTGCACCT
Reverse	GGCTGTGCAATTTACCACCT		Reverse	GGGCTGCCATCCTTGCCCTGCCA
ISG15	NM_005101		DLG7	NM_014750
Forward	TGTCGGTGTCAGAGCTGAAG		Forward	TCGCAAGCCTCGTTGAGTGGAAGGGGT
Reverse	GCCCTTGTTATTCCTCACCA		Reverse	ACCCTCACAACCCGAGCCTCCACGAAA
OXNAD1	NM_138381		GTF2IRD2	NM_173537
Forward	TTGGCAGAATTGCTGAGATG		Forward	TGAGCTGGACAGCCAGTATG
Reverse	GCCACTCTGGCTGGAGTTAG		Reverse	TGTTCAAAGCGTTCAGATGC
PPP2CA	NM_002715		IFI27	NM_005532
Forward	TGGTGGCAAATCACCAGATA		Forward	TTGCCAATGGGGGTGGAGTTGCCT
Reverse	CGTTCACGGTAACGAACCTT		Reverse	TGACAGCCGCAATGGCAGACCCAA
PRKACB	NM_002731		IFIT2	NM_001547
Forward	GAGACCGTCCTTGTTGAAGC		Forward	AACCGAGCCCTGCCGAACAGCTGAGAA
Reverse	GCTTAGCGGTGCCTTGTTAC		Reverse	TTCCAGGGCTGCCTCGTTTTGCCCT
TP53INP1	NM_033285		IFITM1	NM_003641
Forward	ATGTGACTGCATGACGTGGT		Forward	TCAACATCCACAGCGAGACCTCCGTGC
Reverse	CCCATGGGCAGAGAGAAATA		Reverse	TTCAGGCACTTGGCGGTGGAGGCAT
ARHGAP18	NM_033515		ISGF3G	NM_006084
Forward	ATGAACCAGGAAAGCACCAC		Forward	AAGCCTGGATTGCCGCCTTGTGGCT
Reverse	CTCCCTCATCAGGCTCTTTG		Reverse	ATGGGGCAAAGGCGCTGCACGAAGA
BEST1	NM_004183		ISG15	NM_005101
Forward	CCCTTTGGAGAGGATGATGA		Forward	TGCTGGCGGGCAACGAATTCCAGGT
Reverse	AGTACATGTCCGGCTCCATC		Reverse	AGGTGCTGCTGCGGCCCTTGTTAT
FKBP5	NM_004117		KIAA2013	AB095933
Forward	TCCCTCGAATGCAACTCTCT		Forward	GGAAGGGAAAGCTGGAAATC
Reverse	GCCACATCTCTGCAGTCAAA		Reverse	CAAGGGATTCTCCCATCTCA
KITLG	NM_003994		OAS1	NM_001032409
Forward	GAAGCAGGGACAGTGGAGAG		Forward	TGAAGCAGCGCCCCACCAAGCTCAA
Reverse	GCGACTCCGTTTAGCTGTTC		Reverse	AGGCCTGGGTTTCGTGAGCTGCCTT
LAMP3	NM_014398		OASL	NM_198213
Forward	CCACACCCAACAACTCACAC		Forward	AGCATTTCCAGGGGAAGCGTGGGCT
Reverse	CTGGAAGGGTGGTCTGGTTA		Reverse	TCCAGCAGGTCCTGGCTTTGCCACA
MRPS31	NM_005830		SATB1	NM_002971
Forward	CTCGGCGATGTTTCCTAGAG		Forward	ACCAGTTCCAGGGAACACAG
Reverse	GTGCCGAACAGTGAGTAGCA		Reverse	GGGGAGGGTGGTTCAAGTAT
NPM3	NM_006993		SNX5	BC073171
Forward	ACCATCAGGAGATCGCAGTC		Forward	GACCCCGGAATGTTCTTTTT
Reverse	GGCACAGCTCAACTTCTTCC		Reverse	GGCAACAAACCAAACTGGTC
			STAT1	NM_139266
			Forward	AAGACAGCCCTGCATGCCAACGCA
			Reverse	TGCAGGTGCCGAAATTCAGCCGCCA
Additional File 2
