# Supplementary material for: The Colorectal cancer disease-specific transcriptome may facilitate the discovery of more biologically and clinically relevant information
Source: BMC Cancer. 2010 Dec 20;10:687. doi: 10.1186/1471-2407-10-687 (PMC3018462; doi:10.1186/1471-2407-10-687)
Supplement: Additional file 5 — Table displaying the 45 SAS pairs that were identified from the sensitive experiment following detection filtering. Displayed is gene name, Unigene ID, Entrez gene ID and gene description. [file 1471-2407-10-687-S5.XLSX]

## Sheet: Your Results
Gene Name	UniGene	EntrezGene	Description
BIRC6	Hs.150107	57448	Baculoviral IAP repeat-containing 6 (apollon)
TAF1	Hs.158560	6872	TAF1 RNA polymerase II, TATA box binding protein (TBP)-associated factor, 250kDa
	Hs.167619	0	Full length insert cDNA YH99G08
XPO7	Hs.172685	23039	Exportin 7
	Hs.191179	0	Transcribed locus
SFRS2IP	Hs.210367	9169	Splicing factor, arginine/serine-rich 2, interacting protein
	Hs.210850	0	Transcribed locus
PPAT	Hs.331420	5471	Phosphoribosyl pyrophosphate amidotransferase
PDS5A	Hs.331431	23244	PDS5, regulator of cohesion maintenance, homolog A (S. cerevisiae)
RBPMS	Hs.334587	11030	RNA binding protein with multiple splicing
PPP2R5E	Hs.334868	5529	Protein phosphatase 2, regulatory subunit B', epsilon isoform
IGF2BP2	Hs.35354	10644	Insulin-like growth factor 2 mRNA binding protein 2
SDHD	Hs.356270	6392	Succinate dehydrogenase complex, subunit D, integral membrane protein
USP12	Hs.42400	219333	Ubiquitin specific peptidase 12
	Hs.432548	0	Transcribed locus
SOX12	Hs.43627	6666	SRY (sex determining region Y)-box 12
SOCS6	Hs.44439	9306	Suppressor of cytokine signaling 6
C14orf24	Hs.446357	283635	Chromosome 14 open reading frame 24
SAPS2	Hs.449098	9701	SAPS domain family, member 2
USP3	Hs.458499	9960	Ubiquitin specific peptidase 3
CNOT1	Hs.460923	23019	CCR4-NOT transcription complex, subunit 1
PPP2CA	Hs.483408	5515	Protein phosphatase 2 (formerly 2A), catalytic subunit, alpha isoform
MGC5370	Hs.484551	84825	Hypothetical protein MGC5370
NT5C3	Hs.487933	51251	5'-nucleotidase, cytosolic III
	Hs.493171	0	CDNA FLJ33892 fis, clone CTONG2007623
ENAH	Hs.497893	55740	Enabled homolog (Drosophila)
	Hs.497967	0	Transcribed locus
	Hs.505289
TCF12	Hs.511504	6938	Transcription factor 12 (HTF4, helix-loop-helix transcription factors 4)
HADHA	Hs.516032	3030	Hydroxyacyl-Coenzyme A dehydrogenase/3-ketoacyl-Coenzyme A thiolase/enoyl-Coenzyme A hydratase (trifunctional protein), alpha subunit
ANKRD10	Hs.525163	55608	Ankyrin repeat domain 10
SRP14	Hs.533732	6727	Signal recognition particle 14kDa (homologous Alu RNA binding protein)
TUG1	Hs.554829	55000	Taurine upregulated gene 1
	Hs.560351	0	CDNA FLJ13266 fis, clone OVARC1000960
TBL1XR1	Hs.581171	79718	Transducin (beta)-like 1X-linked receptor 1
SNX6	Hs.583855	58533	Sorting nexin 6
MLL5	Hs.592262	55904	Myeloid/lymphoid or mixed-lineage leukemia 5 (trithorax homolog, Drosophila)
	Hs.595570	0	CDNA clone IMAGE:6380649, containing frame-shift errors
	Hs.632002
PRKRA	Hs.632540	8575	Protein kinase, interferon-inducible double stranded RNA dependent activator
	Hs.633440	0	Transcribed locus
	Hs.643481
	Hs.643514	0	Transcribed locus, strongly similar to NP_001020831.1 etoposide induced 2.4 mRNA [Rattus norvegicus]
SFRS1	Hs.68714	6426	Splicing factor, arginine/serine-rich 1 (splicing factor 2, alternate splicing factor)
FDX1	Hs.744	2230	Ferredoxin 1
