# Supplementary material for: The Colorectal cancer disease-specific transcriptome may facilitate the discovery of more biologically and clinically relevant information
Source: BMC Cancer. 2010 Dec 20;10:687. doi: 10.1186/1471-2407-10-687 (PMC3018462; doi:10.1186/1471-2407-10-687)
Supplement: Additional file 7 — Table displaying the number of detected sense, antisense and SAS pairs, from the DSA unique content, that are common between the sensitive and resistant in vitro experiments, the sensitive in vitro and clinical experiments and the resistant in vitro and clinical experiments. [file 1471-2407-10-687-S7.XLS]

## Sheet: Sheet1
	Common Detected probesets
Experiment comparison	Sense orientation	Antisense orientation	SAS Pairs
Sensitive v Resistant	565	582	34
Sensitive v Clinical	244	147	7
Resistant v Clinical	247	150	5
Additional file 7
